# Supplementary material for: Liposomal and Nanostructured Lipid Nanoformulations of a Pentacyclic Triterpenoid Birch Bark Extract: Structural Characterization and In Vitro Effects on Melanoma B16-F10 and Walker 256 Tumor Cells Apoptosis
Source: Pharmaceuticals (Basel). 2024 Dec 4;17(12):1630. doi: 10.3390/ph17121630 (PMC11728790; doi:10.3390/ph17121630)
Supplement: Supplementary file 1 [file pharmaceuticals-17-01630-s001.zip]

Archive with 4 entries (4 files):
- Figure  S2. LC-MS data.pdf
- Figure S1. fluorescence microscopy.pdf
- Figure S3 Images lipo and NLC.pdf
- Figure S4 Viability of Walker 256 cancer cells.pdf
